# Supplementary material for: Formula Milk Supplementation and Bone Acquisition in 4–6 Years Chinese Children: A 12-Month Cluster-Randomized Controlled Trial
Source: Nutrients. 2023 Apr 21;15(8):2012. doi: 10.3390/nu15082012 (PMC10143222; doi:10.3390/nu15082012)
Supplement: Supplementary file 1 [file nutrients-15-02012-s001.zip]

Archive with 1 entries (1 files):
- nutrients-2275433-supplementary.pdf
